# Supplementary material for: Integrative analysis of multi-omics data for discovery of ferroptosis-related gene signature predicting immune activity in neuroblastoma
Source: Front Pharmacol. 2023 Jul 13;14:1162563. doi: 10.3389/fphar.2023.1162563 (PMC10373597; doi:10.3389/fphar.2023.1162563)
Supplement: Supplementary file 6 [file Table1.XLSX]

## Sheet: Sheet1
PRIMERS INFORMATION
Primer	sequence (5'to3')	base count
h-AURKA-F	AGCCACGAGAATTGTGCTACT	21
h-AURKA-R	TTTGCCTCCTGTGAAGACAC	20
h-ELAVL1-F	ATGAAGACCACATGGCCGAAGACT	24
h-ELAVL1-R	AGTTCACAAAGCCATAGCCCAAGC	24
h-PRDX6-F	CAACTTTGAGGCCAATACCA	20
h-PRDX6-R	CAACTTAACATTCCTCTTG	19
h-DPP4-F	ATGCCAGGAGGAAGGAATCT	21
h-DPP4-R	TTCCAGGACTCTCAGCCCTTT	22
h-SCD-F	TTCCTACCTGCAAGTTCTACACC	23
h-SCD-R	CCGAGCTTTGTAAGAGCGGT	20
h-MAP1LC3A-F	AGAAGCAGCTGCCAGTCCTGGACA	24
h-MAP1LC3A-R	CAGGCAGGCCTGAGCAATCTTTATT	25
h-β-actin-F	CATGTACGTTGCTATCCAGGC	21
h-β-actin-R	CTCCTTAATGTCACGCACGAT	21
